# Supplementary material for: The BTB-ZF gene Bm-mamo regulates pigmentation in silkworm caterpillars
Source: eLife. 2024 Apr 8;12:RP90795. doi: 10.7554/eLife.90795 (PMC11001300; doi:10.7554/eLife.90795)
Supplement: Figure 2—figure supplement 4—source data 1. [file elife-90795-fig2-figsupp4-data1.xlsx]

## Sheet: Sheet1
Figure 2-figure supplement 4-source data 1
Name	sequences
>Dazao_genome_Chr9:7485315-7654405	TGTCAGTGGAAAGTAATCGTAGCAAAACACTTCCAGATAATACAACATGAATGCCGCCATCCACCTTGAGACATCCGATCATAAGTACATACTAGTTCTATTACATAATGGATTTTTCACCCTTCAAAACAAAATACTTTACTGTTGCGCAGCAGAAATAGATAGCATAATGGGACCTATCAATGTAGGCTTAGAATACGTCACCCTAGCACGAACCAACTTCGTAAATTTTGTGGGCTTAGTTATTAGTACCTGATATTATAACTTCATCGTGAAGTAGTTTTGTAGTCACGTGTGAAGTACGTATTTTCTTTAGAAATATTGGGATGTGCTTGTATGATTTCAACACCGATATAGTCGCATCGCTTGACGAAAATAGACTAGGCAACTTATGCTTTG…
>bd_genome_Chr9:7485315-7654405	TGTCAGTTGAAAGTAATCGTAGCAAAACACTTCCAGATAATACAACATGAATGCCGCCATCCACCTTGAGACATCCGATCATAAGTACATACTAGTTCTATTACATAATGGATTTTTCACCCTTCAAAACAAAATACTTTACTGTTGCGCAGCAGAAATAGATAGCATCCGGTCGCTCAACAGACGAGAGGTGGGACCTATCAATGTGGGCTTAGAATACGTCACCCTAGCACGAACCAACTTCGTAACTTTTGTGGGCTTAGTTATTAGTACCTGATATTATAACTTCATCGTGAAGTAGTTTTGTAGTCACGTGTGAAGTACGTATTTCCTACCTGCTGTTGAAAAAATTTGTCATGGTACGTTTACTTAAAATATGGTATACTGAAAATAATGCAA…
