# Supplementary material for: The BTB-ZF gene Bm-mamo regulates pigmentation in silkworm caterpillars
Source: eLife. 2024 Apr 8;12:RP90795. doi: 10.7554/eLife.90795 (PMC11001300; doi:10.7554/eLife.90795)
Supplement: Supplementary file 1. — ‘A’ indicates homozygosity, and ‘H’ indicates heterozygosity. [file elife-90795-supp1.xlsx]

## Sheet: Sheet1
Supplementary Table S1. bdf linkage analysis of BC1 population.
		DNA marker
Phenotype	BC1 number	a	b	c	d	e	f	k	g	h	l	m	i	j
bdf	71045	H	H	H	A	A	A	A	A	A	A	A	A	A
bdf	71115	H	H	A	A	A	A	A	A	A	A	A	A	A
bdf	91051	H	A	A	A	A	A	A	A	A	A	A	A	A
bdf	51068	A	A	A	A	A	A	A	A	A	H	H	H	H
bdf	61052	A	A	A	A	A	A	A	A	A	A	A	A	H
bdf	81077	A	A	A	A	A	A	A	A	A	A	A	H	H
bdf	91032	A	A	A	A	A	A	A	A	A	A	A	H	H
bdf	91074	A	A	A	A	A	A	A	A	A	A	A	H	H
WT	72017	A	A	A	A	H	H	H	H	H	H	H	H	H
WT	82013	A	A	A	A	A	A	H	H	H	H	H	H	H
“A” indicates homozygosity, and “H” indicates heterozygosity.
